# Supplementary material for: Local Network Properties of Soil and Rhizosphere Microbial Communities in Potato Plantations Treated with a Biological Product Are Important Predictors of Crop Yield
Source: mSphere. 2021 Aug 11;6(4):e00130-21. doi: 10.1128/mSphere.00130-21 (PMC8386434; doi:10.1128/mSphere.00130-21)
Supplement: TABLE S1 [file msphere.00130-21-st001.xlsx]

## Sheet: Full_PERMANOVA_16S
Model	Covariates	Df	SumOfSqs	R2	F	PERMANOVA pvalue	BDISPR pvalue
Location+Timepoint+variety+Treatment	Location	2	158233	0.353298	83.9942	0.001	5.56309e-13
Location+Timepoint+variety+Treatment	Timepoint	3	130572	0.291538	46.2073	0.001	5.56309e-13
Location+Timepoint+variety+Treatment	Treatment	1	1766.56	0.00394433	1.87547	0.07	5.56309e-13
Location+Timepoint+variety+Treatment	Residual	167	157302	0.35122	NA	NA	5.56309e-13
Location+Timepoint+variety+Treatment	Total	173	447875	1	NA	NA	5.56309e-13

## Sheet: Full_PERMANOVA_ITS
Model	Covariates	Df	SumOfSqs	R2	F	PERMANOVA pvalue	BDISPR pvalue
Location+Timepoint+variety+Treatment	Location	2	97980.8	0.378901	60.2178	0.001	3.37797e-05
Location+Timepoint+variety+Treatment	Timepoint	3	23060.9	0.0891788	9.44865	0.001	3.37797e-05
Location+Timepoint+variety+Treatment	Treatment	1	1687.2	0.00652455	2.07386	0.044	3.37797e-05
Location+Timepoint+variety+Treatment	Residual	167	135863	0.525396	NA	NA	3.37797e-05
Location+Timepoint+variety+Treatment	Total	173	258592	1	NA	NA	3.37797e-05

## Sheet: LocationVariety_PERMANOVA_16S
Model	Covariates	Df	SumOfSqs	R2	F	PERMANOVA pvalue
Location:variety + Timepoint + Treatment	Timepoint	3	139842	0.312235	49.4878	0.001
Location:variety + Timepoint + Treatment	Treatment	1	1956.36	0.00436811	2.07697	0.043
Location:variety + Timepoint + Treatment	Location:variety	2	148774	0.332177	78.9727	0.001
Location:variety + Timepoint + Treatment	Residual	167	157302	0.35122	NA	NA
Location:variety + Timepoint + Treatment	Total	173	447875	1	NA	NA

## Sheet: Locationvariety_PERMANOVA_ITS
Model	Covariates	Df	SumOfSqs	R2	F	PERMANOVA pvalue
Location:variety + Timepoint + Treatment	Timepoint	3	30607.8	0.118363	12.5408	0.001
Location:variety + Timepoint + Treatment	Treatment	1	1792.32	0.00693108	2.20308	0.036
Location:variety + Timepoint + Treatment	Location:variety	2	90328.8	0.34931	55.515	0.001
Location:variety + Timepoint + Treatment	Residual	167	135863	0.525396	NA	NA
Location:variety + Timepoint + Treatment	Total	173	258592	1	NA	NA

## Sheet: variety_PERMANOVA_16S
Model	Covariates	Df	SumOfSqs	R2	F	PERMANOVA pvalue
Variety	Variety	1	138841	0.31	77.2755	0.001
Variety	Residual	172	309033	0.69	NA	NA
Variety	Total	173	447875	1	NA	NA

## Sheet: variety_PERMANOVA_ITS
Model	Covariates	Df	SumOfSqs	R2	F	PERMANOVA pvalue
Variety	variety	1	80642.7	0.311853	77.9465	0.001
Variety	Residual	172	177950	0.688147	NA	NA
Variety	Total	173	258592	1	NA	NA

## Sheet: Location_PERMANOVA_16S
Model	Covariates	Df	SumOfSqs	R2	F	PERMANOVA pvalue
Location	Location	2	158233	0.353298	46.7093	0.001
Location	Residual	171	289641	0.646702	NA	NA
Location	Total	173	447875	1	NA	NA

## Sheet: Location_PERMANOVA_ITS
Model	Covariates	Df	SumOfSqs	R2	F	PERMANOVA pvalue
Location	Location	2	97980.8	0.378901	52.1591	0.001
Location	Residual	171	160611	0.621099	NA	NA
Location	Total	173	258592	1	NA	NA
