# Supplementary material for: Local Network Properties of Soil and Rhizosphere Microbial Communities in Potato Plantations Treated with a Biological Product Are Important Predictors of Crop Yield
Source: mSphere. 2021 Aug 11;6(4):e00130-21. doi: 10.1128/mSphere.00130-21 (PMC8386434; doi:10.1128/mSphere.00130-21)
Supplement: TABLE S2 [file msphere.00130-21-st002.xlsx]

## Sheet: ANOVA_Timepoint_16S
Variable	Location	Timepoint	ANOVA estimate	P-value
Shannon index	All	TimepointT1	-1.35126	2.72572e-18
Shannon index	All	TimepointT2	-1.78094	4.86492e-24
Shannon index	All	TimepointT3	-0.098026	0.501448
Shannon index	Grant	TimepointT1	-0.628195252735385	0.000653784336865798
Shannon index	Grant	TimepointT2	-0.961071819860484	1.64921e-06
Shannon index	Grant	TimepointT3	-0.129149350782811	0.462579382882367
Shannon index	Sutton	TimepointT1	-1.20653132787552	2.41475e-13
Shannon index	Sutton	TimepointT2	-1.20619553204555	5.23172e-12
Shannon index	Sutton	TimepointT3	0.0522838420775226	0.692354855874133
Shannon index	White Pigeon	TimepointT1	-1.26967401623985	6.11108e-10
Shannon index	White Pigeon	TimepointT3	-0.146627595245081	0.419790792595089
Richness	All	TimepointT1	-1.11105	4.98851e-09
Richness	All	TimepointT2	-1.33358	1.97377e-10
Richness	All	TimepointT3	-0.390998	0.040723
Richness	Grant	TimepointT1	-133.25	0.458450538943534
Richness	Grant	TimepointT2	-615375	0.00149223409827477
Richness	Grant	TimepointT3	-127.1	0.479362132508015
Richness	Sutton	TimepointT1	-662.513157894737	4.60278e-09
Richness	Sutton	TimepointT2	-375.25	0.000847260008649156
Richness	Sutton	TimepointT3	-7.65000000000011	0.937742146156121
Richness	White Pigeon	TimepointT1	-1189125	1.23519e-06
Richness	White Pigeon	TimepointT3	-955	0.000402912313950573

## Sheet: ANOVA_Timepoint_ITS
Variable	Location	Timepoint	ANOVA estimate	P-value
Shannon index	All	TimepointT1	-1.13746	6.13327e-09
Shannon index	All	TimepointT2	-0.299334	0.1434
Shannon index	All	TimepointT3	-0.199301	0.309293
Shannon index	Grant	TimepointT1	-1.04363670393805	6.71485e-06
Shannon index	Grant	TimepointT2	-0.269261801722896	0.223513853548947
Shannon index	Grant	TimepointT3	0.0425373025163	0.841280765230916
Shannon index	Sutton	TimepointT1	-0.638302196581446	1.73851e-06
Shannon index	Sutton	TimepointT2	-0.136552980662485	0.307419721635548
Shannon index	Sutton	TimepointT3	-0.133048616942403	0.273425563339781
Shannon index	White Pigeon	TimepointT1	-0.192636730020651	0.362216016751101
Shannon index	White Pigeon	TimepointT3	-0.377682381375017	0.141649126036859
Richness	All	TimepointT1	-0.575183	0.00333611
Richness	All	TimepointT2	-1.03064	2.36212e-06
Richness	All	TimepointT3	-0.0650351	0.748895
Richness	Grant	TimepointT1	-17.2	0.273295610401321
Richness	Grant	TimepointT2	-41375	0.0126887257336548
Richness	Grant	TimepointT3	14.5	0.355030166554666
Richness	Sutton	TimepointT1	-50.7421052631579	0.000124722853471019
Richness	Sutton	TimepointT2	-47.6142857142857	0.000798479828941559
Richness	Sutton	TimepointT3	-11.6	0.349565359088302
Richness	White Pigeon	TimepointT1	7.22023809523803	0.645773522751958
Richness	White Pigeon	TimepointT3	-16.6250000000001	0.381140944399906
