# Supplementary material for: Local Network Properties of Soil and Rhizosphere Microbial Communities in Potato Plantations Treated with a Biological Product Are Important Predictors of Crop Yield
Source: mSphere. 2021 Aug 11;6(4):e00130-21. doi: 10.1128/mSphere.00130-21 (PMC8386434; doi:10.1128/mSphere.00130-21)
Supplement: TABLE S3 [file msphere.00130-21-st003.xlsx]

## Sheet: Wilcoxon_Treatment_16S
Variable	Location	Timepoint	W	p-value
Shannon index	Grant	T0	0.288675134594813	0.772829992684448
Shannon index	Grant	T1	2.11660104885167	0.0342937210364929
Shannon index	Grant	T2	-0.907114735222145	0.364346126633553
Shannon index	Grant	T3	1.36067210283322	0.173617334424943
Shannon index	Sutton	T0	0.226778683805536	0.820595839755441
Shannon index	Sutton	T1	1.05830052442584	0.28991845394257
Shannon index	Sutton	T2	0.0755928946018454	0.939742989577073
Shannon index	Sutton	T3	1.73863657584245	0.0820987086542746
Shannon index	White Pigeon	T0	0.577350269189626	0.563702861650773
Shannon index	White Pigeon	T1	0.923869770874312	0.35555412352927
Shannon index	White Pigeon	T3	-0.288675134594813	0.772829992684448
Richness	Grant	T0	-0.288675134594813	0.772829992684448
Richness	Grant	T1	-2.94812288947197	0.00319709944793454
Richness	Grant	T2	1.58745078663875	0.112410584655364
Richness	Grant	T3	0.755928946018455	0.449691797968891
Richness	Sutton	T0	-0.0755928946018454	0.939742989577073
Richness	Sutton	T1	0.755928946018455	0.449691797968891
Richness	Sutton	T2	1.28556259331833	0.198595758633215
Richness	Sutton	T3	-0.453557367611073	0.650147444094854
Richness	White Pigeon	T0	-1.15470053837925	0.248213078989923
Richness	White Pigeon	T1	1.91880644720049	0.0550088336292658
Richness	White Pigeon	T3	-0.866025403784439	0.386476230771233

## Sheet: Wilcoxon_Treatment_ITS
Variable	Location	Timepoint	W	p-value
Shannon index	Grant	T0	0	1
Shannon index	Grant	T1	-2.79693710026828	0.00515895757072131
Shannon index	Grant	T2	-1.36067210283322	0.173617334424944
Shannon index	Grant	T3	0.0755928946018454	0.939742989577073
Shannon index	Sutton	T0	-2.64575131106459	0.0081509715935027
Shannon index	Sutton	T1	0.680336051416609	0.496291702231093
Shannon index	Sutton	T2	1.58745078663875	0.112410584655364
Shannon index	Sutton	T3	-0.982707629823991	0.325751354478717
Shannon index	White Pigeon	T0	0	1
Shannon index	White Pigeon	T1	-0.923869770874312	0.35555412352927
Shannon index	White Pigeon	T3	0.288675134594813	0.772829992684448
Richness	Grant	T0	2.02072594216369	0.043308142810792
Richness	Grant	T1	-1.81491189644941	0.0695374500369812
Richness	Grant	T2	-1.55082080870837	0.120944632429987
Richness	Grant	T3	-0.113645975973568	0.909518439865363
Richness	Sutton	T0	-0.529349303131078	0.59656315976262
Richness	Sutton	T1	-1.09692203542787	0.272675475192515
Richness	Sutton	T2	0.907797546560999	0.363985194870919
Richness	Sutton	T3	1.20994126429961	0.226301431769983
Richness	White Pigeon	T0	-0.288675134594813	0.772829992684448
Richness	White Pigeon	T1	-0.88862487957166	0.374204715379641
Richness	White Pigeon	T3	0	1
