# Supplementary material for: Local Network Properties of Soil and Rhizosphere Microbial Communities in Potato Plantations Treated with a Biological Product Are Important Predictors of Crop Yield
Source: mSphere. 2021 Aug 11;6(4):e00130-21. doi: 10.1128/mSphere.00130-21 (PMC8386434; doi:10.1128/mSphere.00130-21)
Supplement: TABLE S4 [file msphere.00130-21-st004.xlsx]

## Sheet: DA_T1-T0_T2-T0_16S
Location	Comparison	otu_id	CPM	FC	PValue	kingdom	phylum	class	order	family	genus	species
Grant	T2-T0	1869007	3522.8	0.00187384	0.000784871	Bacteria	Proteobacteria	Gammaproteobacteria	Xanthomonadales	Xanthomonadaceae	Stenotrophomonas	Stenotrophomonas sp.
Grant	T2-T0	1818900	212.705	0.00148762	0.00175067	Bacteria	Proteobacteria	Alphaproteobacteria	Sphingomonadales	Sphingomonadaceae	Sphingomonas	Sphingomonas sp.
Grant	T2-T0	1891311	183.695	1.15816e-05	0.00502357	Bacteria	Firmicutes	Clostridia	Clostridiales	Clostridiaceae	Clostridium	Clostridium sp.
Grant	T2-T0	1853310	179.342	0.00218257	0.0132307	Bacteria	Proteobacteria	Gammaproteobacteria	Xanthomonadales	Xanthomonadaceae	Luteimonas	Luteimonas sp.
Grant	T2-T0	1806618	135.675	21.3588	0.0161218	Bacteria	Actinobacteria	Actinobacteria	Corynebacteriales	Mycobacteriaceae	Mycobacterium	Mycobacterium sp.
Grant	T2-T0	1888956	118.753	0.00357602	0.0161218	Bacteria	Proteobacteria	Alphaproteobacteria	Rhizobiales	Bradyrhizobiaceae	Bradyrhizobium	Bradyrhizobium sp.
Grant	T2-T0	1884498	63.7441	0.000154885	0.0163763	Bacteria	Proteobacteria	Alphaproteobacteria	Rhizobiales	Phyllobacteriaceae	Aquamicrobium	Aquamicrobium sp.
Grant	T2-T0	1849030	80.2591	218.986	0.0168686	Bacteria	Actinobacteria	Thermoleophilia	Gaiellales	Gaiellaceae	Gaiella	Gaiella sp.
Grant	T2-T0	1814712	86.4586	0.000274121	0.0179707	Bacteria	Proteobacteria	Gammaproteobacteria	Xanthomonadales	Xanthomonadaceae	Rhodanobacter	Rhodanobacter sp.
Grant	T2-T0	1847976	66.9974	0.00167201	0.0237887	Bacteria	Bacteroidetes	Sphingobacteria	Sphingobacteriales	Chitinophagaceae	Filimonas	Filimonas sp.
Grant	T2-T0	1864006	108.952	22.155	0.0237887	Bacteria	Proteobacteria	Alphaproteobacteria	Rhizobiales	Hyphomicrobiaceae	Rhodoplanes	Rhodoplanes sp.
Grant	T2-T0	1829813	203.569	0.00142794	0.0317722	Bacteria	Proteobacteria	Alphaproteobacteria	Sphingomonadales	Sphingomonadaceae	Novosphingobium	Novosphingobium mathurense
Grant	T2-T0	1819163	214.171	0.00120659	0.0321552	Bacteria	Proteobacteria	Alphaproteobacteria	Sphingomonadales	Sphingomonadaceae	Sphingopyxis	Sphingopyxis sp.
Grant	T2-T0	1824990	306.085	16.219	0.0350403	Bacteria	Proteobacteria	Alphaproteobacteria	Caulobacterales	Hyphomonadaceae	Woodsholea	Woodsholea sp.
Sutton	T2-T0	1810513	87.262	0.0130852	4.68656e-05	Bacteria	Actinobacteria	Actinobacteria	Micromonosporales	Micromonosporaceae	Phytohabitans	Phytohabitans sp.
Sutton	T2-T0	1837250	64.6764	0.00781496	4.68656e-05	Bacteria	Firmicutes	Bacilli	Bacillales	Bacillaceae	Bacillus	Bacillus sp.
Sutton	T2-T0	1875863	1182.43	0.0569726	0.00134856	Bacteria	Firmicutes	Bacilli	Bacillales	Bacillaceae	Bacillus	Bacillus drentensis
Sutton	T2-T0	1818925	329.085	0.0127848	0.00160055	Bacteria	Proteobacteria	Alphaproteobacteria	Sphingomonadales	Sphingomonadaceae	Sphingomonas	Sphingomonas sp.
Sutton	T2-T0	1818875	425.308	10.492	0.00174792	Bacteria	Proteobacteria	Alphaproteobacteria	Sphingomonadales	Sphingomonadaceae	Sphingomonas	Sphingomonas sp.
Sutton	T2-T0	1824506	153.668	28.5487	0.00174792	Bacteria	Proteobacteria	Betaproteobacteria	Burkholderiales	Comamonadaceae	Variovorax	Variovorax sp.
Sutton	T2-T0	1832203	84.1421	29.0387	0.00483448	Bacteria	Proteobacteria	Alphaproteobacteria	Caulobacterales	Hyphomonadaceae	Woodsholea	Woodsholea limnia
Sutton	T2-T0	1819046	98.6873	0.00697404	0.00535896	Bacteria	Proteobacteria	Alphaproteobacteria	Sphingomonadales	Sphingomonadaceae	Sphingomonas	Sphingomonas sp.
Sutton	T2-T0	1809693	59.7465	187.827	0.00609613	Bacteria	Bacteroidetes	Sphingobacteria	Sphingobacteriales	Sphingobacteriaceae	Pedobacter	Pedobacter sp.
Sutton	T2-T0	1806253	57.9902	0.0308542	0.00672868	Bacteria	Actinobacteria	Actinobacteria	Micromonosporales	Micromonosporaceae	Micromonospora	Micromonospora sp.
Sutton	T2-T0	1835576	58.0564	37.9739	0.0073695	Bacteria	Proteobacteria	Gammaproteobacteria	Legionellales	Coxiellaceae	Aquicella	Aquicella sp.
Sutton	T2-T0	1810631	117.291	14.7656	0.0073695	Bacteria	Planctomycetes	Planctomycetia	Planctomycetales	Planctomycetaceae	Pirellula	Pirellula sp.
Sutton	T2-T0	1867881	155.867	0.0741149	0.0073695	Bacteria	Proteobacteria	Alphaproteobacteria	Sphingomonadales	Sphingomonadaceae	Sphingomonas	Sphingomonas sp.
Sutton	T2-T0	1898449	73.0169	0.0193833	0.0073695	Bacteria	Gemmatimonadetes	Gemmatimonadetes	Gemmatimonadales	Gemmatimonadaceae	Gemmatimonas	Gemmatimonas sp.
Sutton	T2-T0	1856387	75.9302	0.0284535	0.0073695	Bacteria	Actinobacteria	Actinobacteria	Propionibacteriales	Nocardioidaceae	Nocardioides	Nocardioides sp.
Sutton	T2-T0	1863510	1633.43	48.0388	0.0073695	Bacteria	Proteobacteria	Alphaproteobacteria	Rhizobiales	Rhizobiaceae	Rhizobium	Rhizobium sp.
Sutton	T2-T0	1809777	238.778	8.07536	0.0073695	Bacteria	Proteobacteria	Alphaproteobacteria	Rhizobiales	Hyphomicrobiaceae	Pedomicrobium	Pedomicrobium sp.
Sutton	T2-T0	1819062	283.572	7.47896	0.00942208	Bacteria	Proteobacteria	Alphaproteobacteria	Sphingomonadales	Sphingomonadaceae	Sphingomonas	Sphingomonas sp.
Sutton	T2-T0	1818981	187.586	9.72462	0.0116257	Bacteria	Proteobacteria	Alphaproteobacteria	Sphingomonadales	Sphingomonadaceae	Sphingomonas	Sphingomonas sp.
Sutton	T2-T0	1860015	72.2719	55.805	0.0123891	Bacteria	Proteobacteria	Betaproteobacteria	Burkholderiales	Comamonadaceae	Polaromonas	Polaromonas sp.
Sutton	T2-T0	1890871	158.394	0.0569092	0.0144046	Bacteria	Firmicutes	Bacilli	Bacillales	Planococcaceae	Chungangia	Chungangia sp.
Sutton	T2-T0	1826367	49.6182	0.00455545	0.0153726	Bacteria	Proteobacteria	Gammaproteobacteria	Pseudomonadales	Moraxellaceae	Acinetobacter	Acinetobacter calcoaceticus
Sutton	T2-T0	1863430	3343.69	45.5645	0.0153726	Bacteria	Proteobacteria	Alphaproteobacteria	Rhizobiales	Rhizobiaceae	Rhizobium	Rhizobium sp.
Sutton	T2-T0	1881598	365.382	67.4002	0.0153726	Bacteria	Proteobacteria	Betaproteobacteria	Burkholderiales	Alcaligenaceae	Achromobacter	Achromobacter sp.
Sutton	T2-T0	1880665	720.398	0.159723	0.0153726	Bacteria	Actinobacteria	Actinobacteria	Streptomycetales	Streptomycetaceae	Streptomyces	Streptomyces glomeroaurantiacus
Sutton	T2-T0	1900459	145.647	0.0205994	0.0153726	Bacteria	Proteobacteria	Alphaproteobacteria	Sphingomonadales	Sphingomonadaceae	Kaistobacter	Kaistobacter sp.
Sutton	T2-T0	1853524	117.73	29.7796	0.0177004	Bacteria	Proteobacteria	Gammaproteobacteria	Xanthomonadales	Xanthomonadaceae	Lysobacter	Lysobacter sp.
Sutton	T2-T0	1836079	62.9705	30.3269	0.0177004	Bacteria	Actinobacteria	Actinobacteria	Micrococcales	Micrococcaceae	Arthrobacter	Arthrobacter sp.
Sutton	T2-T0	1807776	58.6609	60.1856	0.019349	Bacteria	Proteobacteria	Alphaproteobacteria	Sphingomonadales	Sphingomonadaceae	Novosphingobium	Novosphingobium sp.
Sutton	T2-T0	1898375	85.4142	16.5383	0.019349	Bacteria	Planctomycetes	Planctomycetia	Planctomycetales	Planctomycetaceae	Gemmata	Gemmata sp.
Sutton	T2-T0	1892930	287.007	22.2738	0.0209719	Bacteria	Proteobacteria	Betaproteobacteria	Burkholderiales	Comamonadaceae	Curvibacter	Curvibacter sp.
Sutton	T2-T0	1851452	288.974	6.85788	0.0223915	Bacteria	Proteobacteria	Alphaproteobacteria	Sphingomonadales	Sphingomonadaceae	Kaistobacter	Kaistobacter sp.
Sutton	T2-T0	1818884	699.839	16.4145	0.0223915	Bacteria	Proteobacteria	Alphaproteobacteria	Sphingomonadales	Sphingomonadaceae	Sphingomonas	Sphingomonas sp.
Sutton	T2-T0	1898750	65.601	10.774	0.0226694	Bacteria	Actinobacteria	Actinobacteria	Frankiales	Geodermatophilaceae	Geodermatophilus	Geodermatophilus sp.
Sutton	T2-T0	1859856	62.6401	9.54051	0.0226694	Bacteria	Firmicutes	Bacilli	Bacillales	Planococcaceae	Planomicrobium	Planomicrobium sp.
Sutton	T2-T0	1813608	141.839	80.3835	0.0227996	Bacteria	Proteobacteria	Gammaproteobacteria	Pseudomonadales	Pseudomonadaceae	Pseudomonas	Pseudomonas sp.
Sutton	T2-T0	1849394	73.1404	8.66858	0.0237348	Bacteria	Planctomycetes	Planctomycetia	Planctomycetales	Planctomycetaceae	Gemmata	Gemmata sp.
Sutton	T2-T0	1851470	96.3009	0.0189142	0.0238929	Bacteria	Proteobacteria	Alphaproteobacteria	Sphingomonadales	Sphingomonadaceae	Kaistobacter	Kaistobacter sp.
Sutton	T2-T0	1837092	493.175	0.0476985	0.0240348	Bacteria	Firmicutes	Bacilli	Bacillales	Bacillaceae	Bacillus	Bacillus sp.
Sutton	T2-T0	1833866	439.196	8.16737	0.024923	Bacteria	Actinobacteria	Actinobacteria	Micrococcales	Microbacteriaceae	Agromyces	Agromyces sp.
Sutton	T2-T0	1814889	54.4945	17.9773	0.0251735	Bacteria	Proteobacteria	Alphaproteobacteria	Rhizobiales	Rhodobiaceae	Rhodobium	Rhodobium sp.
Sutton	T2-T0	1836096	70.7855	0.0102785	0.0251735	Bacteria	Actinobacteria	Actinobacteria	Micrococcales	Micrococcaceae	Arthrobacter	Arthrobacter sp.
Sutton	T2-T0	1891543	50.5885	0.0440432	0.0251735	Bacteria	Firmicutes	Clostridia	Clostridiales	Clostridiaceae	Clostridium	Clostridium sp.
Sutton	T2-T0	1867919	69.7176	12.5891	0.0253775	Bacteria	Proteobacteria	Alphaproteobacteria	Sphingomonadales	Sphingomonadaceae	Sphingomonas	Sphingomonas sp.
Sutton	T2-T0	1897320	62.2214	94.3721	0.0259809	Bacteria	Bacteroidetes	Flavobacteria	Flavobacteriales	Flavobacteriaceae	Flavobacterium	Flavobacterium sp.
Sutton	T2-T0	1814981	57.4297	12.977	0.0261725	Bacteria	Proteobacteria	Alphaproteobacteria	Rhizobiales	Hyphomicrobiaceae	Rhodomicrobium	Rhodomicrobium sp.
Sutton	T2-T0	1838336	55.3578	0.0585945	0.0268796	Bacteria	Acidobacteria	Acidobacteria	Subgroup-4	Unknown	Blastocatella	Blastocatella sp.
Sutton	T2-T0	1810594	54.3952	8.90987	0.0269193	Bacteria	Planctomycetes	Planctomycetia	Planctomycetales	Planctomycetaceae	Pirellula	Pirellula sp.
Sutton	T2-T0	1829767	1114.65	9.77293	0.0269193	Bacteria	Actinobacteria	Actinobacteria	Corynebacteriales	Nocardiaceae	Nocardia	Nocardia coubleae
Sutton	T2-T0	1859394	103.944	11.6918	0.0269193	Bacteria	Planctomycetes	Planctomycetia	Planctomycetales	Planctomycetaceae	Pirellula	Pirellula sp.
Sutton	T2-T0	1873928	77.422	45.4719	0.0269193	Bacteria	Verrucomicrobia	Spartobacteria	Unknown	Unknown	Xiphinematobacter	Xiphinematobacter sp.
Sutton	T2-T0	1881542	152.71	0.0636484	0.0270826	Bacteria	Proteobacteria	Betaproteobacteria	Burkholderiales	Alcaligenaceae	Achromobacter	Achromobacter sp.
Sutton	T2-T0	1810650	158.986	7.81777	0.0286871	Bacteria	Planctomycetes	Planctomycetia	Planctomycetales	Planctomycetaceae	Pirellula	Pirellula sp.
Sutton	T2-T0	1828951	78.2033	0.0626063	0.0290234	Bacteria	Actinobacteria	Actinobacteria	Micrococcales	Intrasporangiaceae	Janibacter	Janibacter alkaliphilus
Sutton	T2-T0	1814118	78.8728	59.2449	0.0291085	Bacteria	Proteobacteria	Gammaproteobacteria	Xanthomonadales	Xanthomonadaceae	Pseudoxanthomonas	Pseudoxanthomonas sp.
Sutton	T2-T0	1880411	53.9586	0.0652709	0.032924	Bacteria	Firmicutes	Bacilli	Bacillales	Planococcaceae	Sporosarcina	Sporosarcina ginsengi
Sutton	T2-T0	1810498	6098.28	7.00478	0.0354743	Bacteria	Proteobacteria	Alphaproteobacteria	Rhizobiales	Phyllobacteriaceae	Phyllobacterium	Phyllobacterium sp.
Sutton	T2-T0	1829202	651.907	4.48069	0.035843	Bacteria	Actinobacteria	Actinobacteria	Pseudonocardiales	Pseudonocardiaceae	Lentzea	Lentzea albidocapillata
Sutton	T2-T0	1877179	93.885	0.0205956	0.035843	Bacteria	Proteobacteria	Gammaproteobacteria	Enterobacteriales	Enterobacteriaceae	Enterobacter	Enterobacter asburiae
Sutton	T2-T0	1850274	56.4613	0.0599962	0.035843	Bacteria	Proteobacteria	Deltaproteobacteria	Myxococcales	Haliangiaceae	Haliangium	Haliangium sp.
Sutton	T2-T0	1864031	102.165	0.0320402	0.035843	Bacteria	Proteobacteria	Alphaproteobacteria	Rhizobiales	Hyphomicrobiaceae	Rhodoplanes	Rhodoplanes sp.
Sutton	T2-T0	1819057	2299.44	4.51559	0.0363401	Bacteria	Proteobacteria	Alphaproteobacteria	Sphingomonadales	Sphingomonadaceae	Sphingomonas	Sphingomonas sp.
Sutton	T2-T0	1875080	70.4704	0.0692807	0.0363401	Archaea	Crenarchaeota	Thaumarchaeota	Nitrososphaerales	Nitrososphaeraceae	Nitrososphaera	Nitrososphaera sp.
Sutton	T2-T0	1848125	79.3938	0.0086889	0.0363401	Bacteria	Bacteroidetes	Sphingobacteria	Sphingobacteriales	Chitinophagaceae	Flavisolibacter	Flavisolibacter sp.
Sutton	T2-T0	1826993	64.6868	0.0807679	0.0368874	Bacteria	Firmicutes	Bacilli	Bacillales	Bacillaceae	Bacillus	Bacillus drentensis
Sutton	T2-T0	1852488	76.0902	12.9115	0.0372422	Bacteria	Proteobacteria	Gammaproteobacteria	Legionellales	Legionellaceae	Legionella	Legionella sp.
Sutton	T2-T0	1878669	153.425	6.24118	0.0372422	Bacteria	Actinobacteria	Actinobacteria	Propionibacteriales	Nocardioidaceae	Nocardioides	Nocardioides furvisabuli
Sutton	T2-T0	1868099	119.056	0.0377344	0.0391513	Bacteria	Proteobacteria	Alphaproteobacteria	Sphingomonadales	Sphingomonadaceae	Sphingopyxis	Sphingopyxis sp.
Sutton	T2-T0	1871586	534.667	0.264028	0.0433554	Bacteria	Actinobacteria	Actinobacteria	Micrococcales	Intrasporangiaceae	Terracoccus	Terracoccus sp.
Sutton	T2-T0	1875458	1434.13	11.8831	0.0463742	Bacteria	Proteobacteria	Alphaproteobacteria	Rhizobiales	Rhizobiaceae	Agrobacterium	Agrobacterium vitis
Sutton	T2-T0	1854555	93.9769	19.9995	0.0463742	Bacteria	Proteobacteria	Alphaproteobacteria	Rhizobiales	Phyllobacteriaceae	Mesorhizobium	Mesorhizobium sp.
White Pigeon	T1-T0	1805575	1036.15	170.255	0.000561	Bacteria	Proteobacteria	Betaproteobacteria	Burkholderiales	Oxalobacteraceae	Massilia	Massilia sp.
White Pigeon	T1-T0	1809684	3036.83	24.5629	0.00209146	Bacteria	Bacteroidetes	Sphingobacteria	Sphingobacteriales	Sphingobacteriaceae	Pedobacter	Pedobacter sp.
White Pigeon	T1-T0	1817896	60.8109	0.000243656	0.00328778	Bacteria	Proteobacteria	Gammaproteobacteria	Enterobacteriales	Enterobacteriaceae	Serratia	Serratia sp.
White Pigeon	T1-T0	1857920	544.809	63.3817	0.0100521	Bacteria	Firmicutes	Bacilli	Bacillales	Planococcaceae	Paenisporosarcina	Paenisporosarcina sp.
White Pigeon	T1-T0	1822427	299.575	0.00210068	0.0100521	Bacteria	Bacteroidetes	Sphingobacteria	Sphingobacteriales	Chitinophagaceae	Taibaiella	Taibaiella sp.
White Pigeon	T1-T0	1841456	362.673	0.0179789	0.0100521	Bacteria	Actinobacteria	Actinobacteria	Micrococcales	Promicromonosporaceae	Cellulosimicrobium	Cellulosimicrobium sp.
White Pigeon	T1-T0	1858578	3079.2	241.608	0.0100521	Bacteria	Bacteroidetes	Sphingobacteria	Sphingobacteriales	Sphingobacteriaceae	Pedobacter	Pedobacter sp.
White Pigeon	T1-T0	1857625	101.029	0.0123222	0.0156866	Bacteria	Firmicutes	Bacilli	Bacillales	Paenibacillaceae	Paenibacillus	Paenibacillus sp.
White Pigeon	T1-T0	1819768	1793.39	28.6714	0.0156866	Bacteria	Firmicutes	Bacilli	Bacillales	Planococcaceae	Sporosarcina	Sporosarcina sp.
White Pigeon	T1-T0	1805568	768.813	263.563	0.0344198	Bacteria	Proteobacteria	Betaproteobacteria	Burkholderiales	Oxalobacteraceae	Massilia	Massilia sp.
White Pigeon	T1-T0	1807672	606.838	21.6096	0.0420099	Bacteria	Proteobacteria	Betaproteobacteria	Burkholderiales	Oxalobacteraceae	Noviherbaspirillum	Noviherbaspirillum sp.
White Pigeon	T1-T0	1897145	567.211	850.418	0.0420099	Bacteria	Bacteroidetes	Flavobacteria	Flavobacteriales	Flavobacteriaceae	Flavobacterium	Flavobacterium sp.
White Pigeon	T1-T0	1803697	67.4933	0.000265401	0.0420099	Bacteria	Proteobacteria	Gammaproteobacteria	Enterobacteriales	Enterobacteriaceae	Leminorella	Leminorella sp.
White Pigeon	T1-T0	1863232	1340.23	6.2193e-06	0.0420099	Bacteria	Proteobacteria	Gammaproteobacteria	Enterobacteriales	Enterobacteriaceae	Rahnella	Rahnella sp.
White Pigeon	T1-T0	1875745	44.9833	0.026586	0.0442934	Bacteria	Proteobacteria	Alphaproteobacteria	Rhizobiales	Aurantimonadaceae	Aureimonas	Aureimonas phyllosphaerae
White Pigeon	T1-T0	1802942	467.185	18.9754	0.049498	Bacteria	Bacteroidetes	Sphingobacteria	Sphingobacteriales	Sphingobacteriaceae	Pedobacter	Pedobacter sp.

## Sheet: DA_T1-T0_T2-T0_ITS
Location	Comparison	otu_id	CPM	FC	PValue	kingdom	phylum	class	order	family	genus	species
Sutton	T1-T0	1802461	5448.36	549.023	0.00969399	Fungi	Ascomycota	Eurotiomycetes	Eurotiales	Trichocomaceae	Penicillium	Penicillium verrucosum
Sutton	T1-T0	1775102	2045.64	0.00108489	0.0102033	Fungi	Basidiomycota	Tremellomycetes	Tremellales	Cryptococcaceae	Cryptococcus	Cryptococcus adeliensis
Sutton	T1-T0	1782533	97.0659	0.00135559	0.0102033	Fungi	Ascomycota	Sordariomycetes	Hypocreales	Hypocreaceae	Hypocrea	Hypocrea stellata
Sutton	T1-T0	1798261	371.018	638.636	0.0219555	Fungi	Zygomycota	Unknown	Mortierellales	Mortierellaceae	Mortierella	Mortierella sp.
Sutton	T1-T0	1785241	474.228	1520.98	0.0251789	Fungi	Zygomycota	Unknown	Mortierellales	Mortierellaceae	Mortierella	Mortierella antarctica
Sutton	T1-T0	1775371	965.52	0.00947566	0.0299325	Fungi	Basidiomycota	Microbotryomycetes	Sporidiobolales	Unknown	Rhodotorula	Rhodotorula ingeniosa
Sutton	T1-T0	1785233	317.881	2685.71	0.0410355	Fungi	Zygomycota	Unknown	Mortierellales	Mortierellaceae	Mortierella	Mortierella alpina
Sutton	T2-T0	1785241	474.228	13164.6	0.00291369	Fungi	Zygomycota	Unknown	Mortierellales	Mortierellaceae	Mortierella	Mortierella antarctica
Sutton	T2-T0	1773857	306.087	0.000173486	0.00291369	Fungi	Basidiomycota	Tremellomycetes	Tremellales	Unknown	Dioszegia	Dioszegia fristingensis
Sutton	T2-T0	1774100	173.781	0.000123527	0.00291369	Fungi	Ascomycota	Eurotiomycetes	Arachnomycetales	Arachnomycetaceae	Arachnomyces	Arachnomyces gracilis
Sutton	T2-T0	1779336	336.795	0.000185496	0.00291369	Fungi	Ascomycota	Saccharomycetes	Saccharomycetales	Unknown	Cyberlindnera	Cyberlindnera suaveolens
Sutton	T2-T0	1774463	126.735	10079	0.00298158	Fungi	Ascomycota	Eurotiomycetes	Eurotiales	Aspergillaceae	Aspergillus	Aspergillus fumisynnematus
Sutton	T2-T0	1774566	700.996	0.000589795	0.00342012	Fungi	Ascomycota	Eurotiomycetes	Eurotiales	Aspergillaceae	Aspergillus	Aspergillus wentii
Sutton	T2-T0	1785233	317.881	26914.7	0.00435411	Fungi	Zygomycota	Unknown	Mortierellales	Mortierellaceae	Mortierella	Mortierella alpina
Sutton	T2-T0	1781992	412.597	1538.01	0.00435411	Fungi	Ascomycota	Sordariomycetes	Hypocreales	Ophiocordycipitaceae	Hirsutella	Hirsutella vermicola
Sutton	T2-T0	1774239	65.6689	0.000294839	0.00512911	Fungi	Ascomycota	Leotiomycetes	Helotiales	Sclerotiniaceae	Botrytis	Botrytis cinerea
Sutton	T2-T0	1792606	2050.55	2244.11	0.00577226	Fungi	Ascomycota	Sordariomycetes	Microascales	Microascaceae	Wardomyces	Wardomyces humicola
Sutton	T2-T0	1774195	79.939	0.00584624	0.00994189	Fungi	Ascomycota	Orbiliomycetes	Orbiliales	Orbiliaceae	Arthrobotrys	Arthrobotrys oligospora
Sutton	T2-T0	1775102	2045.64	0.00353261	0.00994189	Fungi	Basidiomycota	Tremellomycetes	Tremellales	Cryptococcaceae	Cryptococcus	Cryptococcus adeliensis
Sutton	T2-T0	1775641	1228.14	0.000569589	0.016938	Fungi	Zygomycota	Unknown	Mucorales	Mucoraceae	Actinomucor	Actinomucor elegans
Sutton	T2-T0	1802423	227.801	0.00612557	0.016938	Fungi	Ascomycota	Sordariomycetes	Hypocreales	Nectriaceae	Fusarium	Fusarium equiseti
Sutton	T2-T0	1791741	2499.08	122.696	0.0193794	Fungi	Ascomycota	Sordariomycetes	Hypocreales	Hypocreaceae	Trichoderma	Trichoderma pubescens
Sutton	T2-T0	1774680	88.7547	0.00136235	0.0193794	Fungi	Ascomycota	Leotiomycetes	Helotiales	Unknown	Cadophora	Cadophora luteo-olivacea
Sutton	T2-T0	1798237	283.442	0.00024809	0.0198944	Fungi	Zygomycota	Unknown	Mortierellales	Mortierellaceae	Mortierella	Mortierella sp.
Sutton	T2-T0	1785334	1641.47	0.00118419	0.0262435	Fungi	Zygomycota	Unknown	Mucorales	Mucoraceae	Mucor	Mucor circinelloides
Sutton	T2-T0	1773017	162.782	686.539	0.0262435	Fungi	Ascomycota	Leotiomycetes	Helotiales	Sclerotiniaceae	Sclerotinia	Sclerotinia trifoliorum
Sutton	T2-T0	1788509	15953.4	0.0151237	0.0263566	Fungi	Ascomycota	Leotiomycetes	Unknown	Myxotrichaceae	Pseudogymnoascus	Pseudogymnoascus roseus
Sutton	T2-T0	1796275	386.492	162.092	0.0280895	Fungi	Ascomycota	Sordariomycetes	Hypocreales	Unknown	Geosmithia	Geosmithia sp.
Sutton	T2-T0	1773461	526.808	139.085	0.0280895	Fungi	Ascomycota	Dothideomycetes	Pleosporales	Pleosporaceae	Curvularia	Curvularia pallescens
Sutton	T2-T0	1799118	105.918	426.972	0.0373984	Fungi	Ascomycota	Dothideomycetes	Pleosporales	Unknown	Phoma	Phoma sp.
Sutton	T2-T0	1775441	214.933	0.00554836	0.0373984	Fungi	Basidiomycota	Microbotryomycetes	Sporidiobolales	Unknown	Sporobolomyces	Sporobolomyces coprosmae
Sutton	T2-T0	1786603	1022.89	0.0152181	0.0373984	Fungi	Ascomycota	Eurotiomycetes	Eurotiales	Trichocomaceae	Penicillium	Penicillium griseofulvum
Sutton	T2-T0	1790873	73.6685	0.0265669	0.0390429	Fungi	Ascomycota	Eurotiomycetes	Eurotiales	Trichocomaceae	Talaromyces	Talaromyces amestolkiae
Sutton	T2-T0	1801644	177.895	0.0137824	0.0417888	Fungi	Ascomycota	Sordariomycetes	Hypocreales	Hypocreaceae	Trichoderma	Trichoderma sp.
Sutton	T2-T0	1793437	51.3935	21.611	0.0430904	Fungi	Ascomycota	Dothideomycetes	Pleosporales	Pleosporaceae	Alternaria	Alternaria sp.
Sutton	T2-T0	1790506	2347.26	0.0158542	0.0430904	Fungi	Ascomycota	Dothideomycetes	Pleosporales	Sporormiaceae	Sporormia	Sporormia fimetaria
Sutton	T2-T0	1786898	570.828	142.675	0.0430904	Fungi	Ascomycota	Pezizomycetes	Pezizales	Pezizaceae	Peziza	Peziza subcitrina
Sutton	T2-T0	1802455	207.558	0.0174027	0.0430904	Fungi	Ascomycota	Eurotiomycetes	Eurotiales	Trichocomaceae	Penicillium	Penicillium cyclopium
White Pigeon	T1-T0	1801001	27648.2	294.291	0.002459	Fungi	Ascomycota	Leotiomycetes	Helotiales	Unknown	Tetracladium	Tetracladium sp.
White Pigeon	T1-T0	1775102	2045.64	57768.9	0.0240972	Fungi	Basidiomycota	Tremellomycetes	Tremellales	Cryptococcaceae	Cryptococcus	Cryptococcus adeliensis
White Pigeon	T1-T0	1775103	14838.5	0.0112066	0.0272924	Fungi	Basidiomycota	Tremellomycetes	Tremellales	Cryptococcaceae	Cryptococcus	Cryptococcus aerius
