# Supplementary material for: Local Network Properties of Soil and Rhizosphere Microbial Communities in Potato Plantations Treated with a Biological Product Are Important Predictors of Crop Yield
Source: mSphere. 2021 Aug 11;6(4):e00130-21. doi: 10.1128/mSphere.00130-21 (PMC8386434; doi:10.1128/mSphere.00130-21)
Supplement: TABLE S5 [file msphere.00130-21-st005.xlsx]

## Sheet: Network_Prop_T1-T0_T2-T0_T3-T0_
Network Property	Location	Comparison	Estimate	p-value
Bacterial co-exclusion modularity	Grant	T1-T0	-1.32334e-05	0.999988
Bacterial co-exclusion proportion	Grant	T1-T0	-0.345222	0.164222
Bacterial co-exclusion transitivity	Grant	T1-T0	-0.517361	0.439632
Bacterial co-occurrence modularity	Grant	T1-T0	0.173702	0.752226
Bacterial co-occurrence proportion	Grant	T1-T0	-0.404401	0.162973
Bacterial co-occurrence transitivity	Grant	T1-T0	-0.154347	0.694544
Bacterial co-exclusion modularity	Sutton	T1-T0	-1.49009e-05	0.999981
Bacterial co-exclusion proportion	Sutton	T1-T0	-0.322796	0.0858141
Bacterial co-exclusion transitivity	Sutton	T1-T0	0.29303	0.562402
Bacterial co-occurrence modularity	Sutton	T1-T0	0.663277	0.112105
Bacterial co-occurrence proportion	Sutton	T1-T0	-0.538713	0.0145519
Bacterial co-occurrence transitivity	Sutton	T1-T0	-0.136201	0.646683
Bacterial co-exclusion modularity	WhitePigeon	T1-T0	-4.30211e-16	1
Bacterial co-exclusion proportion	WhitePigeon	T1-T0	0.24421	0.322476
Bacterial co-exclusion transitivity	WhitePigeon	T1-T0	0.181812	0.78494
Bacterial co-occurrence modularity	WhitePigeon	T1-T0	0.102625	0.851437
Bacterial co-occurrence proportion	WhitePigeon	T1-T0	0.328043	0.255382
Bacterial co-occurrence transitivity	WhitePigeon	T1-T0	0.397222	0.310917
Bacterial co-exclusion modularity	Grant	T2-T0	1.36013	0.109664
Bacterial co-exclusion proportion	Grant	T2-T0	-0.0952389	0.700382
Bacterial co-exclusion transitivity	Grant	T2-T0	1.28432	0.0562007
Bacterial co-occurrence modularity	Grant	T2-T0	-0.93713	0.0898901
Bacterial co-occurrence proportion	Grant	T2-T0	0.73569	0.0117076
Bacterial co-occurrence transitivity	Grant	T2-T0	1.11953	0.00488701
Bacterial co-exclusion modularity	Sutton	T2-T0	-7.57918e-06	0.999991
Bacterial co-exclusion proportion	Sutton	T2-T0	0.632707	0.000883461
Bacterial co-exclusion transitivity	Sutton	T2-T0	0.0556911	0.912292
Bacterial co-occurrence modularity	Sutton	T2-T0	-0.408313	0.326877
Bacterial co-occurrence proportion	Sutton	T2-T0	0.842325	0.00016214
Bacterial co-occurrence transitivity	Sutton	T2-T0	0.470292	0.114752
Bacterial co-exclusion modularity	Grant	T3-T0	-2.0256e-05	0.999981
Bacterial co-exclusion proportion	Grant	T3-T0	-0.0447658	0.856442
Bacterial co-exclusion transitivity	Grant	T3-T0	0.705575	0.292282
Bacterial co-occurrence modularity	Grant	T3-T0	-0.39303	0.475297
Bacterial co-occurrence proportion	Grant	T3-T0	0.368062	0.203933
Bacterial co-occurrence transitivity	Grant	T3-T0	0.424232	0.281178
Bacterial co-exclusion modularity	Sutton	T3-T0	-1.48986e-05	0.999981
Bacterial co-exclusion proportion	Sutton	T3-T0	-0.111699	0.550617
Bacterial co-exclusion transitivity	Sutton	T3-T0	-0.0141483	0.977675
Bacterial co-occurrence modularity	Sutton	T3-T0	0.314864	0.449355
Bacterial co-occurrence proportion	Sutton	T3-T0	-0.180491	0.409186
Bacterial co-occurrence transitivity	Sutton	T3-T0	-0.0962808	0.745879
Bacterial co-exclusion modularity	WhitePigeon	T3-T0	-1.72622e-05	0.999986
Bacterial co-exclusion proportion	WhitePigeon	T3-T0	-0.219805	0.457735
Bacterial co-exclusion transitivity	WhitePigeon	T3-T0	-0.173972	0.827734
Bacterial co-occurrence modularity	WhitePigeon	T3-T0	-0.442843	0.500922
Bacterial co-occurrence proportion	WhitePigeon	T3-T0	-0.106357	0.758185
Bacterial co-occurrence transitivity	WhitePigeon	T3-T0	0.0805144	0.863893

## Sheet: Network_Prop_T1-T0_T2-T0_T3-T-1
Network Property	Location	Comparison	Estimate	p-value
Fungal co-exclusion modularity	Grant	T1-T0	0.0434167	0.95898
Fungal co-exclusion proportion	Grant	T1-T0	0.147472	0.798182
Fungal co-exclusion transitivity	Grant	T1-T0	-0.526709	0.471577
Fungal co-occurrence modularity	Grant	T1-T0	-0.0116536	0.986913
Fungal co-occurrence proportion	Grant	T1-T0	-1.03021	0.151371
Fungal co-occurrence transitivity	Grant	T1-T0	-0.729296	0.0791156
Fungal co-exclusion modularity	Sutton	T1-T0	-0.728863	0.254307
Fungal co-exclusion proportion	Sutton	T1-T0	-0.283481	0.515774
Fungal co-exclusion transitivity	Sutton	T1-T0	-0.266415	0.62986
Fungal co-occurrence modularity	Sutton	T1-T0	0.698397	0.194632
Fungal co-occurrence proportion	Sutton	T1-T0	-0.895077	0.0994931
Fungal co-occurrence transitivity	Sutton	T1-T0	-0.553413	0.0779814
Fungal co-exclusion modularity	WhitePigeon	T1-T0	-0.138172	0.86947
Fungal co-exclusion proportion	WhitePigeon	T1-T0	0.0937235	0.870388
Fungal co-exclusion transitivity	WhitePigeon	T1-T0	0.783917	0.282511
Fungal co-occurrence modularity	WhitePigeon	T1-T0	-0.689425	0.330649
Fungal co-occurrence proportion	WhitePigeon	T1-T0	-0.102612	0.885562
Fungal co-occurrence transitivity	WhitePigeon	T1-T0	0.425966	0.301675
Fungal co-exclusion modularity	Grant	T2-T0	-0.503671	0.550944
Fungal co-exclusion proportion	Grant	T2-T0	-0.362218	0.53018
Fungal co-exclusion transitivity	Grant	T2-T0	0.173655	0.81225
Fungal co-occurrence modularity	Grant	T2-T0	-0.145509	0.837738
Fungal co-occurrence proportion	Grant	T2-T0	-0.649156	0.365063
Fungal co-occurrence transitivity	Grant	T2-T0	-0.57126	0.168243
Fungal co-exclusion modularity	Sutton	T2-T0	-0.0873658	0.891101
Fungal co-exclusion proportion	Sutton	T2-T0	-0.258193	0.553874
Fungal co-exclusion transitivity	Sutton	T2-T0	-0.1104	0.841664
Fungal co-occurrence modularity	Sutton	T2-T0	-0.563268	0.295103
Fungal co-occurrence proportion	Sutton	T2-T0	0.722456	0.183008
Fungal co-occurrence transitivity	Sutton	T2-T0	0.294065	0.347342
Fungal co-exclusion modularity	Grant	T3-T0	0.314746	0.709309
Fungal co-exclusion proportion	Grant	T3-T0	-0.471746	0.413812
Fungal co-exclusion transitivity	Grant	T3-T0	-0.232873	0.750106
Fungal co-occurrence modularity	Grant	T3-T0	-0.480539	0.499121
Fungal co-occurrence proportion	Grant	T3-T0	-0.655082	0.360713
Fungal co-occurrence transitivity	Grant	T3-T0	-0.255965	0.536031
Fungal co-exclusion modularity	Sutton	T3-T0	0.0201216	0.974844
Fungal co-exclusion proportion	Sutton	T3-T0	0.391361	0.369901
Fungal co-exclusion transitivity	Sutton	T3-T0	-0.130698	0.813054
Fungal co-occurrence modularity	Sutton	T3-T0	0.0254462	0.962211
Fungal co-occurrence proportion	Sutton	T3-T0	0.362626	0.503039
Fungal co-occurrence transitivity	Sutton	T3-T0	0.0292183	0.925506
Fungal co-exclusion modularity	WhitePigeon	T3-T0	0.125327	0.901146
Fungal co-exclusion proportion	WhitePigeon	T3-T0	0.157163	0.819647
Fungal co-exclusion transitivity	WhitePigeon	T3-T0	0.347108	0.69125
Fungal co-occurrence modularity	WhitePigeon	T3-T0	-0.353578	0.677222
Fungal co-occurrence proportion	WhitePigeon	T3-T0	0.361085	0.673068
Fungal co-occurrence transitivity	WhitePigeon	T3-T0	-0.12606	0.798638
