# Supplementary material for: Local Network Properties of Soil and Rhizosphere Microbial Communities in Potato Plantations Treated with a Biological Product Are Important Predictors of Crop Yield
Source: mSphere. 2021 Aug 11;6(4):e00130-21. doi: 10.1128/mSphere.00130-21 (PMC8386434; doi:10.1128/mSphere.00130-21)
Supplement: TABLE S6 [file msphere.00130-21-st006.xlsx]

## Sheet: AB4Paper_RF_Importance_Split2-3
	RF Importance
Variable	2 yield categories	3 yield categories	4 yield categories
Bacterial co-exclusion proportion	0.390471602439908	0.539102812891311	0.440495522389584
Bacterial co-occurrence proportion	0.421045981831891	0.55633309991063	0.400017064401775
Bacterial co-exclusion modularity	0.00845651483387331	0.00943225516621743	0
Bacterial co-occurrence modularity	0.0400139039099014	0	0.00818181818181819
Bacterial co-exclusion transitivity	0.150333442034709	0.23048834615404	0.138072220390301
Bacterial co-occurrence transitivity	0.881310392361543	1.09024075699316	0.76077331558772
Fungal co-exclusion proportion	0.489056827102688	0.681174574827155	0.64492197731919
Fungal co-occurrence proportion	0.007963133640553	0.0394111643757324	0.337714787506671
Fungal co-exclusion modularity	0	0.0384097324542354	0.0236966637022664
Fungal co-occurrence modularity	0.920015706931511	0.295798917287926	0.215814528334708
Fungal co-exclusion transitivity	0.0602277840169481	0.101549645150229	0.0868165851422249
Fungal co-occurrence transitivity	1.65725908190567	1.02803382867935	1.22604691601044
PC1	0.420342013726711	0.518561898115997	0.36346692976452
PC2	0.0373476945487425	0.0210312488250596	0.0150677966101695
PC3	1.67512069282687	0.355935158515141	0.392071012854224
PC4	0.198856862604088	0.0348895984650067	0.0565006798240791
PC5	1.19620306773274	0.594931436182747	0.319082575165076
PC6	0.0181520803317355	0.0111754385964912	0.0460197767685163
PC7	0.00472265829408685	0.0287541870668235	0.0124745261601816
PC8	0.0494168108810286	0.0220678876678877	0.129683768747606
PC9	0.0798281667485141	0.021221111433079	0.0099545846057474
PC10	0.062357280283786	0	0.0146818181818182
PC11	0.0759879279456149	0.0676624949252996	0.305135841916993
PC12	0.768657661718064	0.156702194688851	0.0692707601680043
PC13	0.131720137073867	0.140018689883603	0.160150689102724
PC14	0.0255068741418597	0.0130653846153846	0.0561608006461245
PC15	0.0403982723786786	0.050922299980856	0.230441086908647
PC16	0.0938791754577987	0.38709552592176	0.289218580801308
PC17	0.295277636855342	0.125693835774626	0.185426474291488
PC18	0.181894143740231	0.0925061638810426	0.0734718339242385
PC19	0.144263361042039	0.0345538413987062	0.0544822135528978
PC20	0.147839699918725	0.464258653228873	0.237278437519228
PC21	0.0469148729792369	0.347646432732849	0.13870350422387
PC22	0.231190463080563	0.407459293497026	0.223892952637778
PC23	0.0975572490526485	0.00967755991285404	0
PC24	0.0248821252739122	0	0
PC25	2.83810215506257	2.16036985121972	1.60521248839106
PC26	0.0415849897419684	0.0301823194629752	0.0119162835380498
PC27	0.02213928361474	0.0148631068436301	0
PC28	0.102204088463917	0.0480005901040226	0.0861685227081818
PC29	0.0565730360176933	0	0.0637368959592129
PC30	0.0999646724847536	0.0762826258315868	0.0319482788745639
PC31	0.422202384185685	0.260605549406293	0.0692486300413872
PC32	0.0887054114174981	0.059329289795613	0.0124886877828054
PC33	0.0362595193942758	0.0349219616875979	0.0456670981463318
PC34	0.0372242389610067	0	0.126362880708109
PC35	0.469780759247949	0.468212378287089	0.296437097828972
PC36	0.043485234709059	0.0253345755693582	0.0141761017450458
PC37	0.0171638553781293	0.218485557372163	0.158653459800749
PC38	0.0302237261629276	0.0506759739077702	0.0326343869374318
PC39	0.023577570066371	0.145032042991668	0.132251182069721
PC40	0.0445347286572259	0.089679406061686	0.0423100482627691
PC41	0.0481369395409438	0.0146410256410256	0.038689549095879
PC42	0.0907687329511165	0.062392552873497	0.0264088422441364
PC43	0.00435555555555555	0.0160326007326007	0.00953846153846154
PC44	0.00192307692307692	0.0191312399355878	0.409512000642188
PC45	0.189379802994306	0.195561426876726	0.114908927948713
PC46	0.039624583542494	0.00357372466806429	0.0620973750584953
PC47	0.0305879550817468	0.0993886460029909	0.111610648519989
PC48	0.0390332552928923	0	0.0807347263847264
PC49	0.139569387089345	0.0644048863015693	0.0484355103222129
PC50	0.179536351347602	0.173341433190308	0.128932676525875
PC51	0.0178455800484512	0.040710083531563	0.162306021261096
PC52	0.061979525636225	0.0801532788499333	0.0993284421682725
PC53	0.0312674713465894	0.0557895050649353	0.0203879883014232
PC54	0.0821363982197566	0.187417500901321	0.107848428871397
PC55	0.00192727272727272	0.0112536796536796	0.110350681167158
PC56	0.0217925925925926	0.0374617881973667	0.109083443171487
PC57	0.146885741599964	0.0299011273300772	0.0517336432933154
PC58	0.0325052422601192	0.00337998843262001	0.0516038314118951
PC59	0.00674408602150537	0.0120005291005291	0.023448947748348
PC60	0.0820643734621302	0.0646532574339377	0.492960248568213
PC61	0	0.0186714894653513	0
PC62	0.0829356056344923	0.57479716910405	0.328719509431029
PC63	0.581883867242171	0.59309443340951	0.459086334533904
PC64	0.137374225675984	0.23216605943431	0.19814914907632
PC65	0.00262987012987014	0.0213814730660795	0.0147175417175417
PC66	0.0829480414807963	0.0473175898788436	0.0293033310967639
PC67	0.0968543494180323	0.0787858645867181	0.0625450471959426
PC68	0	0.111542234571675	0.0441885365417974
PC69	0.056743198986666	0.311893647823714	0.307422276127164
PC70	0.0335050684922223	0.0226014332254	0.00911269841269841
SoilType	0	0	0
Treatment	0.114212905206265	1.0155716236382	0.209727455741354
Variety	0.355277758880044	0.672976939948198	0.522718388021758
Location	0.807575621064958	0.628787868274202	0.45547612994014
