# Supplementary material for: Local Network Properties of Soil and Rhizosphere Microbial Communities in Potato Plantations Treated with a Biological Product Are Important Predictors of Crop Yield
Source: mSphere. 2021 Aug 11;6(4):e00130-21. doi: 10.1128/mSphere.00130-21 (PMC8386434; doi:10.1128/mSphere.00130-21)
Supplement: TABLE S7 [file msphere.00130-21-st007.xlsx]

## Sheet: 16S
sample_identifier_NCBI	marker	initial_reads	final_reads	percentage_filtered_out
1b_potato2018	16S	120609	72614	39.79%
2b_potato2018	16S	165697	83337	49.71%
3b_potato2018	16S	120948	58808	51.38%
4b_potato2018	16S	100607	50414	49.89%
5b_potato2018	16S	121700	71102	41.58%
6b_potato2018	16S	110995	56527	49.07%
7b_potato2018	16S	143809	79874	44.46%
8b_potato2018	16S	132069	64128	51.44%
9b_potato2018	16S	84371	66893	20.72%
10b_potato2018	16S	100621	76425	24.05%
11b_potato2018	16S	98977	77997	21.20%
12b_potato2018	16S	85988	66784	22.33%
13b_potato2018	16S	84743	69772	17.67%
14b_potato2018	16S	88943	64445	27.54%
15b_potato2018	16S	78815	62609	20.56%
16b_potato2018	16S	82121	44369	45.97%
17b_potato2018	16S	95389	49205	48.42%
18b_potato2018	16S	26552	15255	42.55%
19b_potato2018	16S	74917	49478	33.96%
20b_potato2018	16S	71241	37070	47.97%
21b_potato2018	16S	78546	39132	50.18%
22b_potato2018	16S	168121	79088	52.96%
23b_potato2018	16S	103686	48617	53.11%
24b_potato2018	16S	90294	69158	23.41%
25b_potato2018	16S	110946	91974	17.10%
26b_potato2018	16S	54762	43254	21.01%
27b_potato2018	16S	125059	94835	24.17%
28b_potato2018	16S	98901	75025	24.14%
29b_potato2018	16S	91314	67376	26.22%
30b_potato2018	16S	108909	77850	28.52%
31b_potato2018	16S	114980	84327	26.66%
32b_potato2018	16S	73984	58581	20.82%
33b_potato2018	16S	91075	70937	22.11%
34b_potato2018	16S	103138	70462	31.68%
35b_potato2018	16S	96859	61848	36.15%
36b_potato2018	16S	59873	40151	32.94%
37b_potato2018	16S	66296	52603	20.65%
38b_potato2018	16S	90603	49003	45.91%
39b_potato2018	16S	91448	44095	51.78%
40b_potato2018	16S	90673	46070	49.19%
41b_potato2018	16S	91670	54714	40.31%
42b_potato2018	16S	92501	61347	33.68%
43b_potato2018	16S	100804	51283	49.13%
44b_potato2018	16S	104023	52556	49.48%
45b_potato2018	16S	91285	42288	53.67%
46b_potato2018	16S	68054	37746	44.54%
47b_potato2018	16S	70729	39017	44.84%
48b_potato2018	16S	85772	43943	48.77%
49b_potato2018	16S	77779	41115	47.14%
50b_potato2018	16S	69667	36250	47.97%
51b_potato2018	16S	94950	49693	47.66%
52b_potato2018	16S	97486	53082	45.55%
53b_potato2018	16S	82334	43187	47.55%
54b_potato2018	16S	71197	36819	48.29%
55b_potato2018	16S	73861	38230	48.24%
56b_potato2018	16S	98109	55920	43.00%
57b_potato2018	16S	74943	40508	45.95%
58b_potato2018	16S	96824	48229	50.19%
59b_potato2018	16S	97971	47914	51.09%
60b_potato2018	16S	82055	39621	51.71%
61b_potato2018	16S	87546	41428	52.68%
62b_potato2018	16S	79533	32083	59.66%
63b_potato2018	16S	80389	40325	49.84%
64b_potato2018	16S	86705	41450	52.19%
66b_potato2018	16S	73191	34481	52.89%
67b_potato2018	16S	83998	39251	53.27%
68b_potato2018	16S	87105	41578	52.27%
69b_potato2018	16S	77001	36235	52.94%
70b_potato2018	16S	98231	43410	55.81%
71b_potato2018	16S	91751	41947	54.28%
72b_potato2018	16S	95570	42644	55.38%
73b_potato2018	16S	108211	47737	55.89%
74b_potato2018	16S	92684	40697	56.09%
75b_potato2018	16S	90148	39322	56.38%
76b_potato2018	16S	120026	56349	53.05%
77b_potato2018	16S	104675	46332	55.74%
78b_potato2018	16S	106353	48347	54.54%
79b_potato2018	16S	82106	46141	43.80%
80b_potato2018	16S	86640	42584	50.85%
81b_potato2018	16S	92369	46963	49.16%
82b_potato2018	16S	85677	45407	47.00%
83b_potato2018	16S	77694	44580	42.62%
84b_potato2018	16S	92558	48411	47.70%
85b_potato2018	16S	91348	48999	46.36%
86b_potato2018	16S	79686	43413	45.52%
87b_potato2018	16S	91951	45890	50.09%
88b_potato2018	16S	104538	48399	53.70%
89b_potato2018	16S	98647	45737	53.64%
90b_potato2018	16S	98032	47850	51.19%
91b_potato2018	16S	69401	37748	45.61%
92b_potato2018	16S	77445	39228	49.35%
93b_potato2018	16S	58716	28180	52.01%
94b_potato2018	16S	38775	19372	50.04%
95b_potato2018	16S	12752	7253	43.12%
96b_potato2018	16S	66359	33483	49.54%
97b_potato2018	16S	80884	39876	50.70%
98b_potato2018	16S	77674	39124	49.63%
99b_potato2018	16S	63268	31526	50.17%
100b_potato2018	16S	84877	41424	51.20%
101b_potato2018	16S	84594	39188	53.68%
102b_potato2018	16S	94816	43671	53.94%
103b_potato2018	16S	108488	52578	51.54%
104b_potato2018	16S	76771	32837	57.23%
105b_potato2018	16S	72739	41052	43.56%
106b_potato2018	16S	83896	41709	50.28%
107b_potato2018	16S	99153	84387	14.89%
109b_potato2018	16S	80055	70731	11.65%
110b_potato2018	16S	69549	57385	17.49%
111b_potato2018	16S	64619	52461	18.81%
112b_potato2018	16S	73069	58562	19.85%
113b_potato2018	16S	75949	58031	23.59%
114b_potato2018	16S	75641	58384	22.81%
115b_potato2018	16S	63759	49510	22.35%
116b_potato2018	16S	77167	66444	13.90%
117b_potato2018	16S	67638	53484	20.93%
118b_potato2018	16S	50830	44689	12.08%
119b_potato2018	16S	62776	51178	18.48%
120b_potato2018	16S	65576	46429	29.20%
121b_potato2018	16S	72309	54372	24.81%
122b_potato2018	16S	62596	50225	19.76%
123b_potato2018	16S	59445	48405	18.57%
124b_potato2018	16S	59536	44411	25.40%
125b_potato2018	16S	55396	39230	29.18%
126b_potato2018	16S	75316	57366	23.83%
127b_potato2018	16S	69230	49413	28.62%
128b_potato2018	16S	74065	56693	23.46%
129b_potato2018	16S	70652	50463	28.58%
130b_potato2018	16S	80772	63035	21.96%
131b_potato2018	16S	50500	37931	24.89%
132b_potato2018	16S	78254	62424	20.23%
133b_potato2018	16S	111694	79935	28.43%
134b_potato2018	16S	70006	52404	25.14%
135b_potato2018	16S	82354	70573	14.31%
136b_potato2018	16S	78712	61993	21.24%
137b_potato2018	16S	61875	48418	21.75%
138b_potato2018	16S	83945	59194	29.48%
139b_potato2018	16S	81101	57208	29.46%
140b_potato2018	16S	245066	173379	29.25%
141b_potato2018	16S	302318	210185	30.48%
142b_potato2018	16S	62120	52701	15.16%
143b_potato2018	16S	64170	52759	17.78%
144b_potato2018	16S	75815	60227	20.56%
145b_potato2018	16S	60979	51498	15.55%
146b_potato2018	16S	72432	58827	18.78%
147b_potato2018	16S	81379	66274	18.56%
148b_potato2018	16S	89961	71891	20.09%
149b_potato2018	16S	70502	56664	19.63%
150b_potato2018	16S	78800	60960	22.64%
151b_potato2018	16S	76676	58602	23.57%
152b_potato2018	16S	76092	55543	27.01%
153b_potato2018	16S	78510	61949	21.09%
154b_potato2018	16S	73252	53140	27.46%
155b_potato2018	16S	65795	49172	25.26%
156b_potato2018	16S	87206	66766	23.44%
157b_potato2018	16S	85188	62627	26.48%
158b_potato2018	16S	49584	30356	38.78%
159b_potato2018	16S	50497	29372	41.83%
160b_potato2018	16S	40614	22933	43.53%
161b_potato2018	16S	62969	37972	39.70%
162b_potato2018	16S	62941	38020	39.59%
163b_potato2018	16S	271628	168235	38.06%
164b_potato2018	16S	61105	34056	44.27%
165b_potato2018	16S	50162	32088	36.03%
166b_potato2018	16S	50844	35800	29.59%
167b_potato2018	16S	52407	36387	30.57%
168b_potato2018	16S	45932	31799	30.77%
169b_potato2018	16S	66313	43435	34.50%
170b_potato2018	16S	60057	44172	26.45%
171b_potato2018	16S	80043	59503	25.66%
172b_potato2018	16S	74164	59699	19.50%
173b_potato2018	16S	41631	30026	27.88%
174b_potato2018	16S	52819	39573	25.08%
175b_potato2018	16S	50841	36333	28.54%
176b_potato2018	16S	39748	26070	34.41%
177b_potato2018	16S	42685	31149	27.03%
178b_potato2018	16S	42635	27862	34.65%
179b_potato2018	16S	52892	33423	36.81%
180b_potato2018	16S	45390	28524	37.16%
181b_potato2018	16S	40798	31040	23.92%
182b_potato2018	16S	34366	20352	40.78%
183b_potato2018	16S	38372	25248	34.20%
184b_potato2018	16S	31410	16209	48.40%
185b_potato2018	16S	47485	35891	24.42%
186b_potato2018	16S	36457	23952	34.30%
187b_potato2018	16S	39980	25624	35.91%

## Sheet: ITS
sample_identifier_NCBI	marker	initial_reads	final_reads	percentage_filtered_out
1_potato2018	ITS	257040	109346	57.46%
2_potato2018	ITS	183447	96361	47.47%
3_potato2018	ITS	105234	58468	44.44%
4_potato2018	ITS	116214	66654	42.65%
5_potato2018	ITS	93531	43023	54.00%
6_potato2018	ITS	120894	64977	46.25%
7_potato2018	ITS	136709	78095	42.88%
8_potato2018	ITS	108156	63426	41.36%
9_potato2018	ITS	51815	19077	63.18%
10_potato2018	ITS	169746	87237	48.61%
11_potato2018	ITS	120535	59585	50.57%
12_potato2018	ITS	140318	69302	50.61%
13_potato2018	ITS	101183	50906	49.69%
14_potato2018	ITS	158284	73898	53.31%
15_potato2018	ITS	260752	187782	27.98%
16_potato2018	ITS	184297	112979	38.70%
17_potato2018	ITS	132125	63920	51.62%
18_potato2018	ITS	129736	62941	51.49%
19_potato2018	ITS	65810	48174	26.80%
20_potato2018	ITS	106774	65294	38.85%
21_potato2018	ITS	74029	37891	48.82%
22_potato2018	ITS	166081	102232	38.44%
23_potato2018	ITS	148018	90207	39.06%
24_potato2018	ITS	49670	23596	52.49%
25_potato2018	ITS	41202	15032	63.52%
26_potato2018	ITS	40885	16464	59.73%
27_potato2018	ITS	155950	88114	43.50%
28_potato2018	ITS	33764	11280	66.59%
29_potato2018	ITS	132341	70689	46.59%
30_potato2018	ITS	239302	134944	43.61%
31_potato2018	ITS	231465	144790	37.45%
32_potato2018	ITS	250400	139020	44.48%
33_potato2018	ITS	268956	175250	34.84%
34_potato2018	ITS	240894	164339	31.78%
35_potato2018	ITS	167735	125518	25.17%
36_potato2018	ITS	231227	159777	30.90%
37_potato2018	ITS	157242	59639	62.07%
38_potato2018	ITS	103354	65863	36.27%
39_potato2018	ITS	100641	62422	37.98%
40_potato2018	ITS	94446	60600	35.84%
41_potato2018	ITS	82759	35533	57.06%
42_potato2018	ITS	57873	34867	39.75%
43_potato2018	ITS	100012	58325	41.68%
44_potato2018	ITS	106821	69942	34.52%
45_potato2018	ITS	98909	58553	40.80%
46_potato2018	ITS	93851	54578	41.85%
47_potato2018	ITS	86449	50493	41.59%
48_potato2018	ITS	73027	47458	35.01%
49_potato2018	ITS	89340	50522	43.45%
50_potato2018	ITS	69685	41753	40.08%
51_potato2018	ITS	82692	45538	44.93%
52_potato2018	ITS	99161	55279	44.25%
53_potato2018	ITS	87157	55010	36.88%
54_potato2018	ITS	111458	73184	34.34%
55_potato2018	ITS	90643	53283	41.22%
56_potato2018	ITS	70783	47595	32.76%
57_potato2018	ITS	104719	64447	38.46%
58_potato2018	ITS	81472	52422	35.66%
59_potato2018	ITS	91608	66218	27.72%
60_potato2018	ITS	115704	64085	44.61%
61_potato2018	ITS	172124	106682	38.02%
62_potato2018	ITS	116390	76373	34.38%
63_potato2018	ITS	111592	84944	23.88%
64_potato2018	ITS	92386	58243	36.96%
66_potato2018	ITS	123441	73404	40.54%
67_potato2018	ITS	75064	43662	41.83%
68_potato2018	ITS	109968	72456	34.11%
69_potato2018	ITS	98372	59370	39.65%
70_potato2018	ITS	173556	112786	35.01%
71_potato2018	ITS	74127	38906	47.51%
72_potato2018	ITS	89382	53306	40.36%
73_potato2018	ITS	79858	43604	45.40%
74_potato2018	ITS	116532	75815	34.94%
75_potato2018	ITS	62924	29134	53.70%
76_potato2018	ITS	568388	348507	38.69%
77_potato2018	ITS	96363	61189	36.50%
78_potato2018	ITS	92487	44453	51.94%
79_potato2018	ITS	86188	51125	40.68%
80_potato2018	ITS	80359	37746	53.03%
81_potato2018	ITS	82410	42753	48.12%
82_potato2018	ITS	72760	35699	50.94%
83_potato2018	ITS	84726	40975	51.64%
84_potato2018	ITS	83092	46246	44.34%
85_potato2018	ITS	82478	36920	55.24%
86_potato2018	ITS	90907	44142	51.44%
87_potato2018	ITS	65909	34388	47.83%
88_potato2018	ITS	88495	58749	33.61%
89_potato2018	ITS	84929	54950	35.30%
90_potato2018	ITS	86398	46098	46.64%
91_potato2018	ITS	79419	46580	41.35%
92_potato2018	ITS	66677	39343	40.99%
93_potato2018	ITS	184721	104415	43.47%
94_potato2018	ITS	134732	71061	47.26%
95_potato2018	ITS	188314	129151	31.42%
96_potato2018	ITS	155466	78463	49.53%
97_potato2018	ITS	89815	46342	48.40%
98_potato2018	ITS	128493	65221	49.24%
99_potato2018	ITS	111795	58147	47.99%
100_potato2018	ITS	95731	45883	52.07%
101_potato2018	ITS	174736	90942	47.95%
102_potato2018	ITS	145131	63469	56.27%
103_potato2018	ITS	155153	80393	48.18%
104_potato2018	ITS	176025	80478	54.28%
105_potato2018	ITS	94863	53941	43.14%
106_potato2018	ITS	150866	79924	47.02%
107_potato2018	ITS	160147	100852	37.03%
109_potato2018	ITS	173477	108424	37.50%
110_potato2018	ITS	83053	34746	58.16%
111_potato2018	ITS	119848	41888	65.05%
112_potato2018	ITS	132926	61193	53.96%
113_potato2018	ITS	183024	117395	35.86%
114_potato2018	ITS	80914	38441	52.49%
115_potato2018	ITS	104198	40407	61.22%
116_potato2018	ITS	119919	28651	76.11%
117_potato2018	ITS	88873	39029	56.08%
118_potato2018	ITS	54299	26017	52.09%
119_potato2018	ITS	60736	30364	50.01%
120_potato2018	ITS	57596	22713	60.56%
121_potato2018	ITS	95526	24070	74.80%
122_potato2018	ITS	30857	8004	74.06%
123_potato2018	ITS	85022	24342	71.37%
124_potato2018	ITS	70488	21476	69.53%
125_potato2018	ITS	79808	37812	52.62%
126_potato2018	ITS	86837	34574	60.19%
127_potato2018	ITS	76231	35154	53.88%
128_potato2018	ITS	72217	34607	52.08%
129_potato2018	ITS	106362	64790	39.09%
130_potato2018	ITS	36491	13917	61.86%
131_potato2018	ITS	82901	39269	52.63%
132_potato2018	ITS	83458	34560	58.59%
133_potato2018	ITS	69929	41235	41.03%
134_potato2018	ITS	92508	48277	47.81%
135_potato2018	ITS	68317	32615	52.26%
136_potato2018	ITS	84943	48787	42.57%
137_potato2018	ITS	113012	59070	47.73%
138_potato2018	ITS	43959	15792	64.08%
139_potato2018	ITS	73448	39240	46.57%
140_potato2018	ITS	76819	45761	40.43%
141_potato2018	ITS	58811	27531	53.19%
142_potato2018	ITS	70860	40541	42.79%
143_potato2018	ITS	84610	45285	46.48%
144_potato2018	ITS	81012	44644	44.89%
145_potato2018	ITS	112281	49156	56.22%
146_potato2018	ITS	49250	25739	47.74%
147_potato2018	ITS	87012	40310	53.67%
148_potato2018	ITS	85570	43637	49.00%
149_potato2018	ITS	68146	22633	66.79%
150_potato2018	ITS	84540	41788	50.57%
151_potato2018	ITS	96674	62336	35.52%
152_potato2018	ITS	84593	52507	37.93%
153_potato2018	ITS	107776	66822	38.00%
154_potato2018	ITS	62201	35815	42.42%
155_potato2018	ITS	91950	46356	49.59%
156_potato2018	ITS	77906	47765	38.69%
157_potato2018	ITS	85555	35687	58.29%
158_potato2018	ITS	122858	48961	60.15%
159_potato2018	ITS	115079	51013	55.67%
160_potato2018	ITS	140283	59561	57.54%
161_potato2018	ITS	67692	34450	49.11%
162_potato2018	ITS	110628	54654	50.60%
163_potato2018	ITS	123047	61823	49.76%
164_potato2018	ITS	79894	48435	39.38%
165_potato2018	ITS	136055	82799	39.14%
166_potato2018	ITS	128198	61878	51.73%
167_potato2018	ITS	171536	107037	37.60%
168_potato2018	ITS	145513	65362	55.08%
169_potato2018	ITS	82680	37227	54.97%
170_potato2018	ITS	122829	63195	48.55%
171_potato2018	ITS	57370	29656	48.31%
172_potato2018	ITS	123386	59833	51.51%
173_potato2018	ITS	129441	50281	61.16%
174_potato2018	ITS	137325	67312	50.98%
175_potato2018	ITS	64031	28327	55.76%
176_potato2018	ITS	115428	56986	50.63%
177_potato2018	ITS	57774	26365	54.37%
178_potato2018	ITS	98449	49145	50.08%
179_potato2018	ITS	71424	34649	51.49%
180_potato2018	ITS	100408	41260	58.91%
181_potato2018	ITS	92593	39644	57.18%
182_potato2018	ITS	94607	45709	51.69%
183_potato2018	ITS	24511	14603	40.42%
184_potato2018	ITS	114591	39178	65.81%
185_potato2018	ITS	46301	23907	48.37%
186_potato2018	ITS	84601	33615	60.27%
187_potato2018	ITS	91978	38722	57.90%
